# Supplementary material for: Evaluation of the Accessibility of Molecules in Hydrogels Using a Scale of Spin Probes
Source: Gels. 2022 Jul 8;8(7):428. doi: 10.3390/gels8070428 (PMC9316983; doi:10.3390/gels8070428)
Supplement: Supplementary file 1 [file gels-08-00428-s001.zip]

Archive with 1 entries (1 files):
- gels-1794125-supplementary.pdf
